# Supplementary material for: Extracellular Vesicle Inhibitors Enhance Cholix-Induced Cell Death via Regulation of the JNK-Dependent Pathway
Source: Toxins (Basel). 2024 Aug 29;16(9):380. doi: 10.3390/toxins16090380 (PMC11435833; doi:10.3390/toxins16090380)
Supplement: Supplementary file 1 [file toxins-16-00380-s001.zip]

Archive with 3 entries (3 files):
- Supplymental Figure legends.pdf
- TableS1.xlsx
- TableS2_SeqData.xlsx
