# Supplementary material for: Extracellular Vesicle Inhibitors Enhance Cholix-Induced Cell Death via Regulation of the JNK-Dependent Pathway
Source: Toxins (Basel). 2024 Aug 29;16(9):380. doi: 10.3390/toxins16090380 (PMC11435833; doi:10.3390/toxins16090380)
Supplement: Supplementary file 1 [file toxins-16-00380-s001.zip › TableS1.xlsx]

## Sheet: Sheet1
	Table.S1 Sequences of primers for RT-qPCR, construct for expression plasmid and siRNA oligonucleotides
Target mRNA	Forward primer	Reverse primer	Reference		Company
Jun	CCTTGAAAGCTCAGAACTCGGAG	TGCTGCGTTAGCATGAGTTGGC
Txnip	CAGCAGTGCAAACAGACTTCGG	CTGAGGAAGCTCAAAGCCGAAC
Fos	GCCTCTCTTACTACCACTCACC	AGATGGCAGTGACCGTGGGAAT
FOSB	ACCTGTCTTCGGTGGACTCCTT	TGGCTGGTTGTGATTGCGGTGA
JunB	CGATCTGCACAAGATGAACCACG	CTGCTGAGGTTGGTGTAAACGG
b-actin	CACCATTGGCAATGAGCGGTTC	AGGTCTTTGCGGATGTCCACGT
Rab27a	GAAGCCATAGCACTCGCAGAGA	CAGGACTTGTCCACACACCGTT
HGS	GACAGACTCTCAGCCCATTCCT	TCATGCGGTTCACGAAGGTGGT
Alix	GCTCAGATGAGAGAAGCCACCA	AGTCTGGATGCCTCCCTGTTCA
SMPD1	CCTCAGAATTGGGGGGTTCTATGC	CACACGGTAACCAGGATTAAGG
SMPD2	TGGTGCTCAACGCCTATGTGAC	GTCTGCCTTCTTGGATGTGTGG
SMPD3	GAAGCACACCTCAGGACCAAAG	CAGCCAGTCCTGAAGCAGGTC
ATF3	CGCTGGAATCAGTCACTGTCAG	CTTGTTTCGGCACTTTGCAGCTG
DUSP1	CCTGACAGCGCGGAATCT	GATTTCCACCGGGCCAC
NR4A2	ACTGCCCAGTAGACAAGAGACG	GTTTGGAAGGCAGACGACCTCT
TIPARP1	GATTCTCAGGAGCACTTGGAAAG	TGGTGTGGACAGCCTTCGTAGT
Flag-Rab27a	CAAGCTTGCGGCCGCCACCATGTCTGATGGAGATTATGA	ACCGGATCCGTCGACACAGCCACATGCCCCTTT
Rab27a siRNA	GCUGCCAAUGGGACAAACA	UGUUUGUCCCAUUGGCAGC	61
Alix siRNA	GAACCUGGAUAAUGAUGAA	UUCAUCAUUAUCCAGGUUC	61
SMPD2 siRNA	CCGCATTGACTACGTGCTTTA	UAAAGCACGUAGUCAAUGCGG			SI02655114, Qiagen
SMPD3 siRNA	CACGAACGGCCTGTACGATGA	UCAUCGUACAGGCCGUUCGUG	62
HGS siRNA	CCGGAACGAGCCCAAGTACAA	UUGUACUUGGGCUCGUUCCGG			SI00288239, Qiagen
MAPK8 siRNA	unknown	unknown			HSS108547, HSS183374, HSS108549, ThermoFisher
Apaf-1 siRNA	unknown	unknown	63		Santa Cruz Biotechnology
Universal Negative control siRNA	unknown	unknown			Nippon GENE
Reference	61. Takahashi, A.; Okada, R.; Nagao, K.; Kawamata, Y.; Hanyu, A.; Yoshimoto, S.; Takasugi, M.; Watanabe, S.; Kanemaki, M.T.; Obuse, C.; et al. Exosomes maintain cellular homeostasis by excreting harmful DNA from cells. Nat Commun 2017, 8, 15287, doi:10.1038/ncomms15287. 62. Sackmann, V.; Sinha, M.S.; Sackmann, C.; Civitelli, L.; Bergstrom, J.; Ansell-Schultz, A.; Hallbeck, M. Inhibition of nSMase…
