# Supplementary material for: Extracellular Vesicle Inhibitors Enhance Cholix-Induced Cell Death via Regulation of the JNK-Dependent Pathway
Source: Toxins (Basel). 2024 Aug 29;16(9):380. doi: 10.3390/toxins16090380 (PMC11435833; doi:10.3390/toxins16090380)
Supplement: Supplementary file 1 [file toxins-16-00380-s001.zip › TableS2_SeqData.xlsx]

## Sheet: Sheet1
Table S2. Raw read data obtained in this study.
Library Strategy	Sample Name	BioProject	BioSample	Experiment	Run	Pair-end/Signle-end	Sample Description
RNA-Seq	01_RNAseq1_Cont_Cm	PRJDB17473	SAMD00736418	DRX512326	DRR528451	Pair	Human hepatocytes treated with catalytically inactivated Cholix mutant
RNA-Seq	02_RNAseq2_Cont_Cw	PRJDB17473	SAMD00736419	DRX512327	DRR528452	Pair	Human hepatocytes treated with Cholix wild-type
RNA-Seq	03_RNAseq3_DesipCm	PRJDB17473	SAMD00736420	DRX512328	DRR528453	Pair	Human hepatocytes treated with catalytically inactivated Cholix mutant in the presence of 10 uM desipramine
RNA-Seq	04_RNAseq4_DesipCw	PRJDB17473	SAMD00736421	DRX512329	DRR528454	Pair	Human hepatocytes treated with Cholix wild-type in the presence of 10 uM desipramine
miRNA-Seq	05_miRNAseq1_Cont	PRJDB17473	SAMD00736422	DRX512330	DRR528455	Single	Human hepatocytes (Control) #1 (duplicate)
miRNA-Seq	05_miRNAseq1_Cont	PRJDB17473	SAMD00736422	DRX512330	DRR528456	Single	Human hepatocytes (Control) #2 (duplicate)
miRNA-Seq	06_miRNAseq2_Cw	PRJDB17473	SAMD00736423	DRX512331	DRR528457	Single	Human hepatocytes treated with Cholix wild-type #1 (duplicate)
miRNA-Seq	06_miRNAseq2_Cw	PRJDB17473	SAMD00736423	DRX512331	DRR528458	Single	Human hepatocytes treated with Cholix wild-type #2 (duplicate)
